# Supplementary material for: Capillarity in Interfacial Liquids and Marbles: Mechanisms, Properties, and Applications
Source: Molecules. 2024 Jun 23;29(13):2986. doi: 10.3390/molecules29132986 (PMC11243323; doi:10.3390/molecules29132986)
Supplement: Supplementary file 1 [file molecules-29-02986-s001.zip]

Archive with 5 entries (5 files):
- Supporting information.pdf
- Table of Contents.pdf
- Video S1.mp4
- Video S2.mp4
- Video S3.mp4
